# Supplementary material for: Self-reported and clinical periodontal conditions in a group of Eastern European postpartum women
Source: PLoS One. 2020 Aug 18;15(8):e0237510. doi: 10.1371/journal.pone.0237510 (PMC7433868; doi:10.1371/journal.pone.0237510)
Supplement: S2 Appendix — (XLSX) [file pone.0237510.s002.xlsx]

## Sheet: raw-data
ID	Age	Education	Residency	Ethnicity	Income	Smoking	BOP%	OHS%	TotalExamTeeth	NoMissingTeeth	NoRR	NoPD>=6	NoPD>=5	NoPD>=4	NoCAL>=3	NoCAL>=4	NoCAL>=6	Classification	I.1	I.2	I.3	I.4	I.5	I.6	I.7	I.8	I.9	II.1	II.2	II.3	II.4	II.5	II.6	II.7
1	33	3	2	1	3	2	6.94	24.35	23	7	0	0	0	19	0	0	0	Health	no	no	no	yes	no	no	no	no	no	level 1	level 1	level 2	level 2	level 2	yes	level 3
2	25	3	2	1	2	2	6	49.33	25	4	0	0	0	6	0	0	0	Health	no	no	no	no	I’m not sure	yes	no	no	no	level 1	level 1	level 2	level 2	level 2	yes	level 3
3	34	3	2	1	3	2	6.66	3.33	20	12	0	0	0	1	0	0	0	Health	yes	yes	no	I’m not sure	no	no	I'm not sure	no	no	level 1	level 2	level 2	level 2	level 2	no	level 2
4	31	3	2	1	1	2	4.16	32.14	28	0	0	0	0	1	0	0	0	Health	I'm not sure	I’m not sure	I’m not sure	I’m not sure	I’m not sure	I’m not sure	I'm not sure	I’m not sure	I’m not sure	level 1	level 1	level 2	level 2	level 2	yes	level 3
5	34	3	1	1	3	1	2.89	3.62	23	5	0	0	0	4	0	0	0	Health	no	no	no	no	no	no	no	I’m not sure	no	level 1	level 2	level 2	level 1	level 2	no	level 1
6	34	3	2	1	3	2	2.17	24.63	23	8	0	0	0	0	0	0	0	Health	no	I’m not sure	no	no	no	no	yes	no	no	level 1	level 1	level 2	level 2	level 2	no	level 3
7	34	3	2	1	3	1	6.94	43.75	24	7	0	0	0	1	0	0	0	Health	no	no	no	no	no	no	I'm not sure	no	no	level 1	level 3	level 1	level 2	level 2	yes	level 1
8	34	3	2	1	2	2	7.57	11.36	22	8	0	0	0	7	0	0	0	Health	I'm not sure	yes	no	yes	no	yes	yes	I’m not sure	no	level 1	level 1	level 2	level 2	level 2	no	level 2
9	36	3	2	1	3	2	7.05	21.79	26	3	0	0	0	6	0	0	0	Health	I'm not sure	I’m not sure	yes	I’m not sure	no	no	no	no	no	level 1	level 2	level 2	level 2	level 2	yes	level 2
10	30	3	1	1	3	2	4.16	15.47	28	3	0	0	0	1	0	0	0	Health	yes	yes	yes	no	no	I’m not sure	I'm not sure	yes	I’m not sure	level 1	level 1	level 1	level 2	level 2	yes	level 2
11	25	1	1	3	1	2	9.02	18.05	24	4	0	0	0	2	0	0	0	Health	yes	yes	no	I’m not sure	I’m not sure	yes	no	no	no	level 1	level 2	level 2	level 2	level 2	no	level 3
12	21	2	2	1	2	2	3.84	46.79	26	6	0	0	0	5	0	0	0	Health	no	no	no	no	no	no	I'm not sure	no	no	level 2	level 1	level 2	level 2	level 2	no	level 3
13	31	3	1	1	2		1.19	41.07	28	0	0	0	0	10	0	0	0	Health	no	no	no	no	no	no	I'm not sure	no	no	level 2	level 2	level 2	level 2	level 2	no	level 3
14	18	1	1	3	2	2	8.62	59.77	28	1	0	0	0	1	0	0	0	Health	I'm not sure	I’m not sure	I’m not sure	no	I’m not sure	no	I'm not sure	no	no	level 2	level 1	level 2	level 2	level 2	yes	level 3
15	18	1	1	1	1	2	4.76	67.85	28	3	0	0	0	0	0	0	0	Health	yes	I’m not sure	I’m not sure	I’m not sure	I’m not sure	I’m not sure	no	I’m not sure	I’m not sure	level 1	level 1	level 2	level 2	level 2	yes	level 3
16	24	3	2	1	2	2	1.92	37.82	26	2	0	0	0	0	1	0	0	Health	no	no	no	no	no	no	no	no	no	level 1	level 1	level 1	level 1	level 2	yes	level 2
17	37	3	1	1	3	2	17.39	42.94	27	2	0	0	0	5	0	0	0	Gingivitis	yes	yes	I’m not sure	no	I’m not sure	no	I'm not sure	no	I’m not sure	level 2	level 2	level 2	level 2	level 2	no	level 2
18	28	3	2	1	2	3	35.89	41.07	24	8	0	0	0	4	0	0	0	Gingivitis	I'm not sure	I’m not sure	I’m not sure	I’m not sure	no	yes	yes	no	no	level 2	level 1	level 2	level 2	level 2	no	level 2
19	30	3	2	2	2	3	62.5	90.12	18	14	0	0	0	8	0	0	0	Gingivitis	I'm not sure	no	no	no	no	no	no	no	no	level 1	level 1	level 2	level 2	level 2	yes	level 1
20	26	3	2	1	2	2	30.24	81.57	27	5	0	0	0	14	0	0	0	Gingivitis	no	no	no	yes	yes	yes	I'm not sure	no	no	level 1	level 1	level 2	level 2	level 2	no	level 1
21	40	1	1	1	1	2	14.74	35.33	27	1	0	0	0	7	0	0	0	Gingivitis	no	no	no	no	no	no	no	no	yes	level 1	level 1	level 2	level 2	level 2	yes	level 3
22	31	2	2	1	2	2	88.66	64.19	24	6	0	0	0	1	0	0	0	Gingivitis	yes	no	no	no	no	no	I'm not sure	no	no	level 1	level 1	level 1	level 2	level 2	yes	level 2
23	25	3	2	1	3	2	21.52	14.88	25	5	0	0	0	0	0	0	0	Gingivitis	I'm not sure	no	no	no	no	no	no	no	no	level 1	level 1	level 1	level 2	level 2	yes	level 1
24	36	3	2	1	3	2	52.47	32.18	24	8	0	0	0	12	0	0	0	Gingivitis	no	no	no	no	no	no	yes	no	no	level 1	level 1	level 2	level 2	level 2	no	level 3
25	33	3	2	1	3	2	30.43	52.34	26	5	1	0	0	1	0	0	0	Gingivitis	no	no	I’m not sure	no	no	no	I'm not sure	no	no	level 1	level 2	level 2	level 2	level 2	no	level 3
26	31	3	1	1	3	2	29.21	63.09	26	6	0	0	0	9	0	0	0	Gingivitis	I'm not sure	I’m not sure	no	no	no	no	no	no	no	level 1	level 1	level 1	level 2	level 2	yes	level 1
27	17	2	1	1	1	2	12.83	48.76	24	8	1	0	0	2	0	0	0	Gingivitis	I'm not sure	I’m not sure	I’m not sure	I’m not sure	I’m not sure	I’m not sure	I'm not sure	no	no	level 1	level 2	level 2	level 2	level 2	yes	level 2
28	32	3	2	1	3	2	15.21	30.43	23	8	0	0	0	7	0	0	0	Gingivitis	I'm not sure	no	no	yes	no	no	no	no	no	level 1	level 1	level 1	level 1	level 2	yes	level 2
29	16	1	1	1	1	1	17.28	47.53	27	4	0	0	0	9	0	0	0	Gingivitis	I'm not sure	no	no	no	no	yes	no	no	no	level 1	level 2	level 1	level 2	level 2	no	level 1
30	27	3	2	1	2	2	28.47	44.44	24	5	0	0	0	3	0	0	0	Gingivitis	I'm not sure	yes	no	yes	no	no	I'm not sure	no	no	level 1	level 1	level 1	level 1	level 1	yes	level 1
31	26	2	1	1	2	1	56.81	65.9	22	9	0	0	0	6	0	0	0	Gingivitis	no	no	no	no	no	no	no	no	no	level 1	level 1	level 1	level 1	level 2	yes	level 1
32	33	3	2	1	3	1	82.69	19.23	26	4	0	0	0	2	0	0	0	Gingivitis	yes	I’m not sure	yes	yes	yes	no	I'm not sure	I’m not sure	no	level 2	level 2	level 2	level 2	level 2	yes	level 2
33	34	3	2	1	3	2	11.33	20.66	25	6	0	0	0	2	0	0	0	Gingivitis	no	no	no	no	no	no	no	no	no	level 1	level 1	level 1	level 1	level 1	yes	level 1
34	23	1	1	1	1	2	13.46	55.77	26	6	0	0	0	0	0	0	0	Gingivitis	I'm not sure	yes	I’m not sure	yes	yes	no	yes	no	no	level 2	level 1	level 2	level 1	level 2	no	level 3
35	18	1	2	1	2	2	25.92	100	27	1	4	0	0	0	0	0	0	Gingivitis	I'm not sure	I’m not sure	no	no	no	no	no	I’m not sure	I’m not sure	level 2	level 1	level 2	level 2	level 2	yes	level 1
36	29	3	2	1	1	2	15.38	34.61	26	4	0	0	0	1	0	0	0	Gingivitis	I'm not sure	yes	no	no	no	no	I'm not sure	no	no	level 2	level 1	level 2	level 2	level 2	no	level 3
37	33	3	2	2	2	2	16.66	40.97	24	8	0	0	0	4	0	0	0	Gingivitis	no	no	yes	no	no	no	no	no	no	level 1	level 1	level 2	level 2	level 1	yes	level 1
38	31	3	2	1	3	3	13.19	4.16	25	4	0	0	0	6	1	0	0	Gingivitis	no	no	yes	yes	no	no	no	no	I’m not sure	level 1	level 2	level 2	level 2	level 2	no	level 1
39	29	3	2	2	2	3	32.14	63.09	28	4	0	0	0	9	1	1	0	Gingivitis	no	no	no	no	no	no	no	no	no	level 1	level 1	level 2	level 2	level 2	no	level 3
40	18	1	1	1	1	2	29.76	100	28	1	1	0	0	6	0	0	0	Gingivitis	I'm not sure	I’m not sure	no	no	no	no	I'm not sure	no	no	level 1	level 1	level 2	level 2	level 2	yes	level 2
41	24	3	1	5	3	3	23.61	31.25	24	4	0	0	0	8	0	0	0	Gingivitis	I'm not sure	I’m not sure	no	I’m not sure	no	no	no	no	no	level 1	level 2	level 2	level 2	level 2	no	level 3
42	36	3	2	1	2	2	11.36	54.54	22	10	0	0	0	2	2	2	0	Gingivitis	yes	no	no	yes	no	no	I'm not sure	no	no	level 1	level 3	level 2	level 1	level 2	yes	level 2
43	35	3	2	2	3	2	30.24	84.56	27	3	0	0	0	1	0	0	0	Gingivitis	I'm not sure	no	I’m not sure	I’m not sure	no	no	I'm not sure	no	no	level 1	level 1	level 1	level 1	level 2	yes	level 3
44	23	2	1	1	3	2	14.19	54.32	27	5	0	0	0	1	0	0	0	Gingivitis	yes	no	I’m not sure	no	no	no	I'm not sure	no	no	level 2	level 1	level 2	level 2	level 2	yes	level 3
45	33	3	2	1	3	2	14	48	25	4	0	0	0	3	0	0	0	Gingivitis	no	no	no	no	no	no	no	no	no	level 1	level 1	level 1	level 2	level 2	yes	level 3
46	30	3	1	1	3	2	13.58	64.19	27	0	1	0	0	5	0	0	0	Gingivitis	I'm not sure	no	no	no	no	no	no	no	no	level 1	level 1	level 1	level 2	level 2	yes	level 2
47	23	2	1	1	1	2	19.87	44.87	26	5	0	0	0	2	0	0	0	Gingivitis	no	no	I’m not sure	no	no	no	I'm not sure	no	no	level 2	level 2	level 2	level 2	level 2	no	level 2
48	21	2	2	1	2	2	11.11	48.76	27	5	0	0	0	2	0	0	0	Gingivitis	no	no	no	no	no	no	no	no	no	level 1	level 1	level 2	level 2	level 1	yes	level 3
49	28	3	2	1	1	2	89.28	98.8	21	7	0	0	1	20	0	0	0	Mild PO	yes	yes	I’m not sure	no	no	no	yes	yes	yes	level 1	level 1	level 1	level 2	level 2	no	level 2
50	34	1	2	2	1	2	73.68	81.57	19	9	1	0	1	17	0	0	0	Mild PO	yes	yes	I’m not sure	yes	yes	yes	yes	no	no	level 1	level 1	level 1	level 2	level 2	yes	level 3
51	34	3	2	1	3	2	0.05	21.73	23	8	0	0	1	8	0	0	0	Mild PO	yes	no	no	no	no	no	no	no	no	level 2	level 1	level 2	level 2	level 2	yes	level 2
52	30	3	2	1	2	2	13.33	15	20	8	0	0	1	13	0	0	0	Mild PO	no	no	no	no	no	no	I'm not sure	no	no	level 1	level 1	level 2	level 1	level 2	yes	level 2
53	32	3	2	1	1	2	13.46	42.94	26	4	0	0	1	7	0	0	0	Mild PO	no	yes	I’m not sure	yes	I’m not sure	no	no	no	no	level 1	level 2	level 2	level 2	level 2	no	level 2
54	30	2	1	1	3	3	11.53	39.1	26	6	0	0	1	5	0	0	0	Mild PO	yes	yes	yes	yes	no	yes	yes	no	no	level 1	level 1	level 1	level 2	level 2	yes	level 1
55	16	1	2	3	1	2	89.28	29.16	28	2	4	0	1	7	1	0	0	Mild PO	yes	no	yes	no	no	I’m not sure	yes	no	no	level 1	level 2	level 2	level 2	level 2	no	level 3
56	36	3	2	1	2	3	40.9	32.57	22	10	0	0	1	16	0	0	0	Mild PO	yes	yes	yes	yes	I’m not sure	no	yes	I’m not sure	no	level 2	level 1	level 2	level 2	level 2	yes	level 1
57	30	2	1	1	1	2	13.33	51.66	20	12	0	0	1	1	0	0	0	Mild PO	I'm not sure	I’m not sure	I’m not sure	I’m not sure	no	yes	I'm not sure	no	no	level 1	level 1	level 1	level 2	level 2	yes	level 2
58	34	3	2	1	3	2	19.56	26.81	23	7	0	0	1	32	0	0	0	Mild PO	yes	yes	I’m not sure	no	no	yes	no	yes	no	level 1	level 1	level 2	level 2	level 2	no	level 2
59	22	2	2	1	1	2	19.69	1.51	22	10	0	0	1	23	0	0	0	Mild PO	yes	no	no	no	I’m not sure	yes	I'm not sure	no	no	level 1	level 1	level 1	level 2	level 2	no	level 1
60	28	3	2	1	3	2	0.59	1.78	28	4	0	0	1	3	0	0	0	Mild PO	yes	no	no	no	no	no	yes	yes	yes	level 1	level 2	level 2	level 2	level 2	yes	level 3
61	31	1	2	1	1	3	21.42	5.55	28	2	0	0	1	2	0	0	0	Mild PO	I'm not sure	I’m not sure	yes	I’m not sure	no	no	no	I’m not sure	no	level 1	level 1	level 1	level 2	level 2	no	level 3
62	19	1	1	3	1	1	75.3	93.21	28	0	1	0	1	20	0	0	0	Mild PO	I'm not sure	I’m not sure	I’m not sure	I’m not sure	I’m not sure	no	I'm not sure	I’m not sure	I’m not sure	level 2	level 3	level 2	level 2	level 2	no	level 3
63	27	2	2	1	3	1	97.02	28.57	28	0	6	0	0	13	3	2	0	Mild PO	I'm not sure	yes	I’m not sure	yes	no	no	yes	no	no	level 1	level 1	level 2	level 2	level 2	yes	level 1
64	36	2	1	1	1	1	10.07	56.41	22	7	1	0	0	2	8	0	0	Mild PO	no	no	I’m not sure	no	no	no	no	no	no	level 1	level 2	level 2	level 2	level 2	no	level 3
65	29	3	2	2	3	2	20.83	79.24	28	0	0	0	1	10	0	0	0	Mild PO	yes	yes	I’m not sure	no	no	no	no	yes	no	level 2	level 1	level 2	level 1	level 2	no	level 2
66	23	3	1	1	1	3	12.83	53.22	26	2	2	0	1	14	0	0	0	Mild PO	yes	no	I’m not sure	no	no	no	no	I’m not sure	no	level 1	level 1	level 1	level 2	level 2	yes	level 3
67	34	3	1	1	3	3	61.11	96.29	27	5	3	0	1	12	0	0	0	Mild PO	no	no	no	I’m not sure	no	no	no	no	no	level 1	level 1	level 2	level 2	level 2	no	level 3
68	25	1	1	3	1	2	16.02	30.43	23	9	0	0	2	16	0	0	0	Moderate PO	no	yes	no	no	no	yes	yes	no	no	level 2	level 3	level 2	level 2	level 2	no	level 3
69	26	3	2	1	2	2	73.68	89.39	27	1	0	0	2	74	0	0	0	Moderate PO	no	I’m not sure	I’m not sure	I’m not sure	I’m not sure	I’m not sure	no	no	no	level 1	level 1	level 1	level 1	level 2	yes	level 1
70	30	3	2	1	3	1	64.66	71.15	22	8	0	0	3	29	1	0	0	Moderate PO	yes	no	no	no	no	no	no	no	no	level 1	level 1	level 2	level 2	level 2	no	level 2
71	29	3	2	1	3	1	39.68	51.33	22	10	0	0	8	19	0	0	0	Moderate PO	no	I’m not sure	I’m not sure	no	no	no	no	no	no	level 1	level 1	level 2	level 2	level 2	no	level 1
72	22	2	1	1	1	2	94.25	86.12	24	8	2	2	14	42	3	0	0	Moderate PO	no	I’m not sure	no	no	no	no	no	I’m not sure	no	level 2	level 1	level 2	level 2	level 2	no	level 2
73	27	3	2	1	3	1	12.17	15.21	20	8	0	0	5	24	0	0	0	Moderate PO	no	no	no	no	I’m not sure	no	no	no	no	level 2	level 2	level 2	level 2	level 2	no	level 1
74	30	3	2	1	2	3	19.69	38.66	25	3	4	0	4	14	2	0	0	Moderate PO	I'm not sure	yes	no	no	no	no	I'm not sure	no	no	level 1	level 1	level 1	level 2	level 2	yes	level 1
75	28	3	2	1	2	3	74.35	81.41	26	2	0	2	6	62	2	0	0	Moderate PO	yes	yes	I’m not sure	I’m not sure	no	no	no	yes	yes	level 1	level 1	level 1	level 1	level 2	no	level 1
76	35	3	1	1	1	2	64.28	73.8	20	10	0	0	4	40	2	2	1	Moderate PO	yes	I’m not sure	I’m not sure	I’m not sure	no	yes	I'm not sure	yes	yes	level 1	level 1	level 1	level 2	level 2	yes	level 1
77	34	2	1	1	2	1	75.83	79.16	20	10	0	0	0	9	8	8	2	Moderate PO	yes	yes	yes	no	no	no	no	I’m not sure	no	level 1	level 1	level 1	level 2	level 2	yes	level 2
78	32	3	2	1	3	3	12.5	38.19	24	8	0	0	5	16	0	0	0	Moderate PO	I'm not sure	yes	yes	I’m not sure	I’m not sure	yes	no	no	no	level 1	level 2	level 2	level 2	level 2	no	level 2
79	28	3	1	1	3	2	40.66	83.33	25	3	0	2	10	30	3	0	0	Moderate PO	I'm not sure	yes	I’m not sure	I’m not sure	I’m not sure	no	no	I’m not sure	no	level 1	level 2	level 1	level 2	level 2	no	level 1
80	34	3	2	1	3	3	18	52	25	5	2	0	4	19	0	0	0	Moderate PO	no	no	I’m not sure	yes	no	yes	no	no	no	level 1	level 1	level 2	level 2	level 2	no	level 2
81	30	3	1	1	2	2	15.33	38.66	25	3	1	0	2	8	0	0	0	Moderate PO	I'm not sure	no	no	no	no	no	no	no	no	level 1	level 1	level 2	level 2	level 2	yes	level 2
82	26	2	2	1	2	1	28	30.66	25	6	0	0	2	12	0	0	0	Moderate PO	I'm not sure	no	I’m not sure	no	no	yes	no	I’m not sure	yes	level 1	level 1	level 2	level 2	level 2	yes	level 2
83	26	3	2	1	3	3	18.05	37.5	24	4	0	1	13	24	1	0	0	Moderate PO	yes	I’m not sure	no	no	no	no	no	yes	no	level 1	level 2	level 2	level 2	level 2	yes	level 2
84	28	3	1	1	1	2	26.92	95.5	26	6	0	5	35	56	3	1	0	Moderate PO	yes	yes	no	no	no	no	no	no	no	level 1	level 1	level 1	level 2	level 2	yes	level 1
85	34	2	2	1	2	1	31.25	96.52	24	6	6	0	3	9	0	0	0	Moderate PO	no	no	no	no	yes	yes	no	I’m not sure	no	level 2	level 3	level 2	level 2	level 2	no	level 3
86	28	3	2	1	2	2	36.23	36.95	22	9	0	0	8	25	0	0	0	Moderate PO	yes	yes	yes	yes	no	no	I'm not sure	I’m not sure	I’m not sure	level 1	level 1	level 2	level 2	level 2	no	level 3
87	23	2	2	1	2	1	76.19	86.9	28	0	2	11	37	79	11	4	0	Moderate PO	I'm not sure	yes	yes	no	yes	no	yes	no	no	level 1	level 2	level 1	level 2	level 2	yes	level 1
88	29	3	2	1	3	2	61.73	33.33	27	1	0	1	7	17	1	0	0	Moderate PO	no	no	no	no	no	no	yes	no	no	level 1	level 1	level 1	level 2	level 2	no	level 2
89	30	2	2	1	3	2	17.39	40.58	23	9	0	0	2	18	0	0	0	Moderate PO	I'm not sure	yes	no	no	no	no	I'm not sure	no	no	level 1	level 2	level 2	level 2	level 2	no	level 3
90	24	2	2	1	3	2	30.24	22.22	27	4	0	0	7	27	0	0	0	Moderate PO	I'm not sure	I’m not sure	I’m not sure	I’m not sure	I’m not sure	no	I'm not sure	no	no	level 2	level 1	level 2	level 2	level 2	yes	level 3
91	24	2	1	1	1	2	12.5	39.88	28	0	0	0	2	8	0	0	0	Moderate PO	no	no	no	I’m not sure	yes	yes	yes	I’m not sure	yes	level 1	level 1	level 1	level 2	level 2	yes	level 2
92	34	2	1	1	1	1	50	88.59	19	10	3	1	3	21	2	2	0	Moderate PO	I'm not sure	yes	I’m not sure	no	no	yes	yes	no	no	level 2	level 1	level 2	level 2	level 2	no	level 3
93	30	3	1	1	3	2	29.54	38.63	22	10	0	8	19	52	9	0	0	Moderate PO	I'm not sure	yes	no	no	no	no	yes	no	no	level 1	level 2	level 1	level 2	level 2	no	level 2
94	34	3	1	1	3	3	46.66	24	25	3	0	0	2	22	0	0	0	Moderate PO	yes	I’m not sure	I’m not sure	I’m not sure	yes	no	I'm not sure	no	no	level 1	level 2	level 2	level 2	level 2	yes	level 1
95	23	2	1	2	2	2	64.66	80	25	7	0	35	54	73	35	14	0	Moderate PO	yes	yes	I’m not sure	no	no	no	yes	yes	no	level 2	level 2	level 2	level 2	level 2	no	level 2
96	35	3	2	1	3	2	17.3	51.28	26	2	0	0	3	7	0	0	0	Moderate PO	I'm not sure	I’m not sure	no	no	no	yes	I'm not sure	no	no	level 1	level 1	level 1	level 1	level 2	no	level 3
97	37	3	2	1	3	2	8.33	25.59	28	4	0	9	24	40	10	0	0	Moderate PO	I'm not sure	yes	yes	I’m not sure	yes	no	I'm not sure	yes	yes	level 1	level 1	level 1	level 1	level 1	yes	level 1
98	30	3	2	1	2	3	35.89	39.71	25	3	0	7	27	46	7	0	0	Moderate PO	yes	I’m not sure	I’m not sure	no	no	no	no	yes	yes	level 1	level 1	level 1	level 2	level 2	yes	level 1
99	25	2	1	1	1	3	26.92	57.09	26	3	0	0	6	24	0	0	0	Moderate PO	yes	yes	I’m not sure	no	no	yes	no	no	no	level 2	level 2	level 2	level 2	level 2	yes	level 3
100	34	2	2	1	3	1	37.12	90.9	22	7	3	0	11	40	0	0	0	Moderate PO	I'm not sure	yes	yes	yes	yes	yes	I'm not sure	yes	yes	level 1	level 2	level 1	level 1	level 2	no	level 2
101	31	2	2	1	2	2	8.02	46.91	27	1	0	0	2	5	0	0	0	Moderate PO	I'm not sure	no	I’m not sure	no	no	no	no	no	yes	level 2	level 2	level 1	level 1	level 2	yes	level 3
102	30	1	2	2	1	2	51.85	77.16	23	5	0	5	30	63	5	2	0	Moderate PO	no	no	no	no	no	no	no	no	I’m not sure	level 2	level 2	level 2	level 2	level 2	no	level 3
103	25	1	2	1	2	2	22.22	28.47	24	4	1	0	2	11	0	0	0	Moderate PO	I'm not sure	I’m not sure	no	no	no	no	I'm not sure	no	no	level 1	level 1	level 1	level 2	level 2	yes	level 1
104	29	1	2	1	1	1	21.52	30.55	24	7	0	2	7	15	2	0	0	Moderate PO	no	no	no	no	no	yes	no	no	no	level 1	level 1	level 1	level 2	level 1	yes	level 1
105	38	2	1	1	2	2	12	35.33	26	5	0	0	2	4	0	0	0	Moderate PO	no	no	yes	no	yes	no	I'm not sure	yes	yes	level 1	level 1	level 2	level 2	level 2	yes	level 3
106	28	3	1	1	3	2	38.27	33.95	27	2	0	0	3	26	0	0	0	Moderate PO	yes	yes	I’m not sure	I’m not sure	I’m not sure	I’m not sure	yes	no	no	level 1	level 2	level 2	level 2	level 2	no	level 2
107	34	3	2	1	2	2	38.46	24.35	26	4	0	5	11	39	5	2	0	Moderate PO	I'm not sure	no	I’m not sure	I’m not sure	no	no	I'm not sure	no	no	level 1	level 2	level 1	level 2	level 2	yes	level 1
108	31	3	2	1	3	3	17.26	69.04	28	4	0	0	10	20	0	0	0	Moderate PO	yes	yes	yes	yes	I’m not sure	no	yes	I’m not sure	no	level 1	level 1	level 1	level 1	level 2	no	level 1
109	34	1	2	1	1	2	20.01	43.2	27	5	0	0	10	29	0	0	0	Moderate PO	no	I’m not sure	I’m not sure	I’m not sure	I’m not sure	no	I'm not sure	no	no	level 2	level 1	level 2	level 2	level 2	yes	level 3
110	26	3	1	1	3	1	23.21	7.73	28	2	0	1	10	21	1	0	0	Moderate PO	I'm not sure	yes	no	no	no	no	no	no	no	level 2	level 1	level 2	level 1	level 2	yes	level 3
111	38	1	2	1	1	1	9.87	8.02	27	5	0	0	3	12	0	0	0	Moderate PO	yes	I’m not sure	yes	I’m not sure	no	no	yes	no	no	level 2	level 1	level 2	level 2	level 2	no	level 2
112	27	3	2	1	2	2	7.5	3.33	20	12	0	1	3	12	1	1	0	Moderate PO	I'm not sure	I’m not sure	no	no	no	no	I'm not sure	no	no	level 1	level 1	level 1	level 2	level 2	no	level 1
113	32	2	2	1	1	1	25.3	13.58	27	4	0	0	5	20	1	0	0	Moderate PO	I'm not sure	no	no	no	no	no	I'm not sure	no	no	level 1	level 2	level 2	level 2	level 2	no	level 2
114	41	3	2	2	2	2	14.74	5.77	26	2	0	3	10	28	6	2	0	Moderate PO	I'm not sure	no	yes	no	no	no	no	no	no	level 1	level 1	level 2	level 2	level 2	yes	level 2
115	30	3	2	1	3	2	64.58	59.72	24	5	5	2	9	39	2	0	0	Moderate PO	I'm not sure	I’m not sure	no	no	no	no	no	no	no	level 1	level 2	level 2	level 2	level 2	no	level 2
116	30	3	2	1	3	2	32.25	63.33	20	10	0	0	2	15	0	0	0	Moderate PO	I'm not sure	no	I’m not sure	no	no	no	I'm not sure	no	no	level 1	level 1	level 2	level 2	level 2	no	level 2
117	29	2	1	1	1	3	14.88	61.9	28	2	0	1	12	25	2	0	0	Moderate PO	no	no	yes	yes	no	no	no	no	no	level 1	level 1	level 1	level 2	level 2	yes	level 3
118	40	3	1	1	2	2	33.33	58.92	28	2	3	0	3	13	0	0	0	Moderate PO	yes	yes	no	no	no	no	yes	yes	yes	level 1	level 1	level 2	level 2	level 2	yes	level 2
119	36	3	2	1	3	2	30	56.66	25	5	1	0	5	22	0	0	0	Moderate PO	I'm not sure	I’m not sure	no	no	no	no	no	no	no	level 1	level 2	level 1	level 1	level 1	yes	level 2
120	29	2	2	1	1	1	14.19	16.04	27	4	0	0	6	16	0	0	0	Moderate PO	no	I’m not sure	no	no	no	no	yes	no	no	level 1	level 1	level 2	level 2	level 2	no	level 3
121	27	1	1	1	1	2	37.65	27.77	27	4	0	6	18	59	6	0	0	Moderate PO	no	no	I’m not sure	no	no	no	no	no	no	level 2	level 2	level 2	level 2	level 2	no	level 3
122	37	3	2	1	3	2	89.74	58.97	23	6	0	5	17	49	5	1	0	Moderate PO	I'm not sure	I’m not sure	yes	yes	no	no	no	yes	yes	level 1	level 1	level 1	level 1	level 1	yes	level 1
123	21	2	2	1	1	2	42.85	91.07	27	1	0	12	47	82	12	2	0	Moderate PO	I'm not sure	yes	I’m not sure	no	no	no	I'm not sure	yes	no	level 1	level 1	level 1	level 1	level 2	no	level 3
124	29	2	2	1	1	1	39.68	90.47	21	9	0	0	3	34	6	0	0	Moderate PO	I'm not sure	yes	I’m not sure	I’m not sure	yes	I’m not sure	I'm not sure	no	no	level 1	level 1	level 2	level 2	level 2	no	level 2
125	24	1	2	1	1	3	75.64	96.15	26	6	3	1	7	35	1	1	1	Moderate PO	yes	I’m not sure	yes	no	no	no	I'm not sure	I’m not sure	no	level 2	level 3	level 2	level 2	level 2	yes	level 3
126	21	2	1	1	2	2	59.33	64.66	25	5	0	0	5	31	8	4	0	Moderate PO	I'm not sure	no	no	no	no	no	yes	no	no	level 1	level 2	level 2	level 2	level 2	no	level 2
127	29	3	1	2	2	2	30.66	51.33	25	4	1	0	2	19	12	12	0	Moderate PO	I'm not sure	no	yes	no	yes	no	yes	yes	no	level 1	level 2	level 2	level 2	level 2	yes	level 2
128	19	2	1	1	2	2	82	98.66	25	4	1	7	12	36	8	5	0	Moderate PO	no	no	no	no	no	no	no	no	no	level 1	level 1	level 2	level 2	level 2	yes	level 2
129	35	1	1	3	1	2	40.9	91.66	22	6	4	4	7	18	5	5	1	Moderate PO	yes	no	yes	yes	yes	yes	no	no	no	level 1	level 3	level 2	level 2	level 2	no	level 3
130	25	3	1	1	2	2	38.88	80.24	27	5	0	2	9	28	2	0	0	Moderate PO	no	yes	no	no	no	no	no	yes	yes	level 1	level 2	level 1	level 2	level 2	yes	level 1
131	32	2	1	2	2	2	26.28	64.74	26	4	0	0	0	8	2	2	1	Moderate PO	yes	no	yes	no	no	no	yes	no	no	level 2	level 1	level 2	level 2	level 2	no	level 3
132	24	2	1	1	1	2	14.1	44.23	26	4	0	0	3	14	0	0	0	Moderate PO	no	no	no	no	no	no	no	no	no	level 1	level 1	level 2	level 2	level 2	no	level 3
133	21	2	2	1	1	3	91.97	100	27	3	6	0	21	55	4	2	0	Moderate PO	I'm not sure	no	I’m not sure	no	no	no	I'm not sure	no	no	level 2	level 3	level 2	level 2	level 2	no	level 3
134	18	1	1	3	1	1	21.6	96.91	27	5	2	0	3	12	0	0	0	Moderate PO	no	no	no	no	no	no	no	no	no	level 1	level 1	level 1	level 2	level 1	no	level 3
135	27	3	2	1	2	2	67.3	100	26	6	0	0	19	56	0	0	0	Moderate PO	no	yes	I’m not sure	yes	no	no	I'm not sure	no	no	level 1	level 2	level 2	level 2	level 2	yes	level 1
136	28	3	2	1	3	2	28.2	71.15	26	6	0	8	21	48	0	0	0	Moderate PO	I'm not sure	I’m not sure	no	no	no	no	no	no	no	level 1	level 1	level 2	level 2	level 2	yes	level 1
137	31	2	2	2	2	3	91.66	100	24	7	9	0	5	12	0	0	0	Moderate PO	I'm not sure	I’m not sure	I’m not sure	no	no	yes	no	no	no	level 1	level 1	level 2	level 2	level 2	no	level 3
138	30	2	2	1	2	2	37.65	80.24	27	5	0	0	6	26	1	1	0	Moderate PO	I'm not sure	no	no	no	no	no	I'm not sure	no	no	level 1	level 1	level 1	level 2	level 2	no	level 2
139	36	3	1	1	3	2	56.48	89.81	18	11	1	12	28	45	0	0	0	Moderate PO	yes	no	I’m not sure	no	no	yes	I'm not sure	no	no	level 1	level 2	level 2	level 2	level 2	yes	level 2
140	23	2	1	1	1	2	43.82	91.35	27	5	5	1	18	46	0	0	0	Moderate PO	yes	yes	yes	I’m not sure	no	no	no	yes	I’m not sure	level 1	level 1	level 1	level 2	level 2	yes	level 3
141	28	2	2	1	2	1	23.61	80.55	24	4	0	5	25	55	2	2	1	Moderate PO	no	no	no	I’m not sure	no	no	no	no	no	level 1	level 2	level 1	level 2	level 2	yes	level 3
142	33	3	2	1	3	3	16.02	65.38	26	4	0	0	8	22	0	0	0	Moderate PO	no	yes	yes	yes	no	no	yes	I’m not sure	no	level 1	level 2	level 1	level 2	level 2	yes	level 2
143	39	3	1	1	3	2	1.85	18.51	27	3	0	2	2	12	1	1	0	Moderate PO	I'm not sure	I’m not sure	I’m not sure	no	no	no	I'm not sure	no	no	level 1	level 1	level 2	level 2	level 2	no	level 3
144	31	2	1	1	1	3	7.93	57.93	21	9	0	3	5	13	0	0	0	Moderate PO	yes	yes	yes	yes	yes	yes	yes	yes	yes	level 1	level 1	level 1	level 2	level 2	no	level 2
145	27	3	2	3	2	2	22	28.66	25	4	0	5	12	34	0	0	0	Moderate PO	I'm not sure	yes	I’m not sure	I’m not sure	no	I’m not sure	yes	no	I’m not sure	level 1	level 1	level 1	level 2	level 2	yes	level 2
146	23	1	1	1	1	2	83.92	93.45	28	0	9	33	49	57	0	0	0	Moderate PO	I'm not sure	I’m not sure	I’m not sure	yes	no	yes	no	no	no	level 1	level 1	level 2	level 2	level 2	yes	level 3
147	32	2	2	1	2	1	42	85.33	25	4	0	3	9	28	4	2	0	Moderate PO	I'm not sure	no	no	no	no	no	yes	no	no	level 1	level 2	level 1	level 1	level 1	no	level 2
148	29	3	1	1	3	2	29.33	47.33	25	6	0	0	3	11	3	2	0	Moderate PO	no	no	no	yes	no	no	yes	no	no	level 1	level 1	level 2	level 1	level 2	yes	level 2
149	20	2	1	1	2	2	30.66	83.33	25	4	0	0	3	8	0	0	0	Moderate PO	I'm not sure	no	no	no	no	no	I'm not sure	no	no	level 1	level 1	level 2	level 2	level 2	yes	level 1
150	36	3	2	1	3	1	83.33	99.07	18	14	0	1	11	32	0	0	0	Moderate PO	I'm not sure	no	no	no	no	no	no	no	no	level 2	level 1	level 2	level 2	level 2	no	level 3
151	25	2	1	1	3	3	96.42	98.21	28	1	7	0	11	32	2	2	0	Moderate PO	I'm not sure	no	no	no	no	no	no	no	no	level 2	level 1	level 2	level 2	level 2	no	level 2
152	22	2	2	1	3	1	91.97	97.53	27	2	0	19	48	73	2	1	0	Moderate PO	no	no	no	no	no	no	no	no	no	level 2	level 2	level 2	level 2	level 1	no	level 3
153	29	1	2	3	1	1	47.43	100	26	3	5	0	4	19	0	0	0	Moderate PO	yes	yes	no	no	yes	no	yes	no	no	level 1	level 1	level 2	level 2	level 2	no	level 3
154	29	2	1	1	3	1	18.51	40.74	17	11	0	0	10	17	0	0	0	Moderate PO	no	no	no	no	no	no	no	no	no	level 1	level 1	level 1	level 2	level 2	yes	level 2
155	18	2	1	2	2	2	14.81	47.22	18	10	0	0	2	6	0	0	0	Moderate PO	no	no	no	no	no	no	no	no	no	level 1	level 1	level 1	level 2	level 2	yes	level 3
156	29	3	2	1	3	2	15.27	10.41	24	6	0	1	2	11	0	0	0	Moderate PO	I'm not sure	no	no	no	no	no	no	no	no	level 1	level 1	level 2	level 2	level 2	no	level 2
157	33	2	2	1	3	2	62.5	95.22	28	3	0	14	27	45	22	16	0	Moderate PO	no	yes	no	no	no	no	I'm not sure	no	no	level 1	level 1	level 2	level 1	level 2	yes	level 1
158	31	2	2	1	2	1	26.19	73.8	21	11	1	2	2	20	12	7	0	Moderate PO	no	no	no	no	no	no	no	no	no	level 1	level 1	level 1	level 2	level 2	yes	level 2
159	30	3	2	1	2	3	67.94	98.07	26	6	0	7	24	52	0	0	0	Moderate PO	yes	yes	I’m not sure	no	yes	no	yes	I’m not sure	I’m not sure	level 1	level 1	level 1	level 2	level 2	yes	level 1
160	25	3	2	1	2	1	71.79	83.87	26	3	1	1	3	7	1	0	0	Moderate PO	no	no	no	no	no	no	no	no	no	level 1	level 1	level 2	level 2	level 2	yes	level 1
161	27	3	2	1	3	2	30.86	64.19	27	5	0	1	13	20	1	0	0	Moderate PO	yes	no	no	no	no	no	no	no	no	level 1	level 1	level 2	level 2	level 2	yes	level 2
162	38	3	2	1	3	2	43.58	79.48	26	6	0	0	4	19	0	0	0	Moderate PO	no	no	I’m not sure	no	no	no	no	no	no	level 1	level 1	level 1	level 2	level 2	yes	level 2
163	25	3	1	1	3	2	40	82.66	25	6	0	0	10	22	0	0	0	Moderate PO	I'm not sure	no	no	no	no	no	no	no	no	level 1	level 2	level 2	level 2	level 2	no	level 2
164	26	3	2	1	3	3	44.64	38.09	28	0	6	0	10	18	3	0	0	Moderate PO	I'm not sure	I’m not sure	no	no	I’m not sure	no	yes	no	no	level 1	level 1	level 2	level 2	level 2	yes	level 2
165	38	3	2	1	3	2	51.38	76.38	24	7	0	0	4	10	20	13	0	Moderate PO	no	no	no	no	no	no	no	no	no	level 1	level 1	level 1	level 2	level 2	yes	level 2
166	29	3	2	1	3	2	13.46	23.71	26	6	0	0	2	15	0	0	0	Moderate PO	no	no	no	no	no	no	no	yes	no	level 2	level 1	level 2	level 2	level 2	no	level 2
167	28	3	2	1	3	3	24.3	95.13	24	4	0	1	47	55	0	0	0	Moderate PO	I'm not sure	no	no	no	no	no	I'm not sure	no	no	level 2	level 1	level 2	level 2	level 2	no	level 2
168	26	3	1	1	3	2	41.07	85.11	28	3	0	1	8	16	1	0	0	Moderate PO	no	no	I’m not sure	yes	no	no	I'm not sure	no	I’m not sure	level 2	level 1	level 1	level 2	level 2	yes	level 3
169	34	2	2	1	3	1	51.85	96.91	27	5	0	2	22	55	11	1	0	Moderate PO	I'm not sure	yes	no	no	no	no	I'm not sure	yes	yes	level 1	level 2	level 1	level 2	level 2	yes	level 1
170	27	3	1	1	3	1	75	82.14	28	0	0	0	5	32	3	1	0	Moderate PO	I'm not sure	yes	I’m not sure	no	no	no	I'm not sure	no	I’m not sure	level 1	level 1	level 1	level 2	level 2	no	level 2
171	34	3	2	1	3	2	34.52	65.47	28	1	1	0	0	8	12	6	0	Moderate PO	I'm not sure	no	no	no	no	no	no	no	no	level 1	level 2	level 1	level 2	level 2	no	level 3
172	36	1	2	1	2	1	27.56	93.58	26	2	6	2	12	25	27	13	0	Moderate PO	no	no	no	no	no	no	no	no	no	level 1	level 1	level 2	level 2	level 2	yes	level 1
173	24	1	2	1	2	1	32.5	81.66	20	10	6	3	13	28	38	17	2	Moderate PO	no	no	I’m not sure	I’m not sure	I’m not sure	I’m not sure	no	yes	I’m not sure	level 2	level 1	level 2	level 2	level 2	yes	level 2
174	18	1	1	3	1	2	32.14	97.33	26	6	0	3	11	22	0	0	0	Moderate PO	yes	yes	I’m not sure	I’m not sure	no	no	I'm not sure	I’m not sure	no	level 2	level 2	level 2	level 2	level 2	no	level 3
175	29	1	1	1	1	1	94.42	100	12	0	20	3	10	11	7	3	0	Moderate PO	yes	I’m not sure	I’m not sure	I’m not sure	yes	I’m not sure	no	I’m not sure	I’m not sure	level 2	level 2	level 2	level 2	level 2	no	level 3
176	23	3	2	1	3	2	43.05	96.22	28	2	0	0	7	24	2	1	0	Moderate PO	no	I’m not sure	I’m not sure	I’m not sure	I’m not sure	no	I'm not sure	no	no	level 1	level 2	level 2	level 2	level 2	yes	level 1
177	30	2	1	1	2	2	22.35	80.66	25	7	0	2	14	21	1	0	0	Moderate PO	I'm not sure	no	no	no	no	no	no	no	no	level 1	level 1	level 2	level 2	level 2	yes	level 1
178	24	2	2	1	3	1	63	100	20	2	8	0	7	17	6	2	0	Moderate PO	yes	yes	yes	yes	yes	yes	yes	yes	no	level 1	level 2	level 2	level 2	level 2	no	level 3
179		3	2	2	2	2	55.35	98.8	26	3	1	5	17	35	2	0	0	Moderate PO	yes	I’m not sure	I’m not sure	no	yes	yes	I'm not sure	no	no	level 1	level 1	level 2	level 2	level 2	yes	level 2
180	19	2	1	1	2	1	50.59	86.3	28	0	0	0	1	15	3	3	0	Moderate PO	no	no	no	no	no	no	no	no	no	level 1	level 1	level 2	level 2	level 2	yes	level 2
181	32	3	2	2	2	2	72.61	93.45	28	0	0	6	27	52	10	2	0	Moderate PO	no	no	no	no	no	no	I'm not sure	no	no	level 1	level 2	level 2	level 2	level 2	no	level 2
182	30	3	2	1	2	1	59.52	85.71	21	10	0	0	3	5	13	6	0	Moderate PO	yes	yes	no	no	I’m not sure	no	yes	no	no	level 1	level 1	level 2	level 2	level 2	no	level 2
183	32	3	2	1	3	2	44.64	87.5	28	1	0	0	7	17	0	0	0	Moderate PO	yes	no	no	no	no	no	no	no	no	level 1	level 2	level 2	level 2	level 2	yes	level 2
184	24	1	2	1	1	1	51.19	100	28	4	0	1	15	48	9	3	0	Moderate PO	yes	no	no	I’m not sure	yes	no	yes	no	no	level 2	level 2	level 2	level 2	level 2	yes	level 3
185	20	2	1	1	1	2	92.12	94.64	28	0	0	27	55	88	0	0	0	Moderate PO	I'm not sure	I’m not sure	no	no	no	no	I'm not sure	no	no	level 1	level 2	level 2	level 2	level 2	yes	level 3
186	33	3	2	1	3	1	34.92	82.53	21	7	0	0	3	9	0	0	0	Moderate PO	I'm not sure	no	no	no	no	no	no	no	no	level 1	level 1	level 1	level 2	level 2	yes	level 3
187	28	2	2	2	3	1	88.66	96	25	7	4	0	13	25	29	16	1	Moderate PO	I'm not sure	no	no	no	no	no	I'm not sure	yes	no	level 1	level 1	level 2	level 2	level 2	no	level 3
188	29	2	2	1	3	1	38.4	87.68	23	5	0	0	3	6	0	0	0	Moderate PO	I'm not sure	no	no	no	no	no	I'm not sure	no	no	level 1	level 1	level 1	level 2	level 2	no	level 2
189	23	2	2	1	3	3	65.43	58.64	27	2	0	0	2	30	0	0	0	Moderate PO	yes	yes	I’m not sure	no	no	no	no	no	no	level 1	level 1	level 1	level 2	level 2	yes	level 1
190	31	2	1	1	2	1	22.22	38.27	27	4	0	0	2	9	0	0	0	Moderate PO	no	no	no	no	no	no	no	no	no	level 1	level 1	level 2	level 2	level 2	yes	level 1
191	42	2	1	1	3	2	26.19	79.16	28	2	0	0	2	11	0	0	0	Moderate PO	no	no	I’m not sure	no	no	no	no	yes	no	level 1	level 1	level 1	level 2	level 2	yes	level 2
192	30	3	1	1	2	2	15.27	60.41	24	6	0	1	6	15	1	1	0	Moderate PO	no	no	no	no	no	no	I'm not sure	no	no	level 1	level 1	level 2	level 2	level 2	no	level 1
193	29	3	2	1	3	2	28.84	86.53	26	6	0	0	3	7	0	0	0	Moderate PO	no	no	no	no	no	no	no	no	no	level 1	level 1	level 2	level 2	level 2	yes	level 2
194	40	3	2	2	3	2	80.76	21.15	26	4	0	6	28	46	23	12	0	Moderate PO	no	no	I’m not sure	yes	no	no	no	I’m not sure	no	level 1	level 1	level 2	level 2	level 2	yes	level 2
195	18	1	1	1	1	1	15.47	66.66	28	1	2	0	3	6	0	0	0	Moderate PO	no	no	no	yes	no	yes	I'm not sure	no	no	level 1	level 1	level 2	level 2	level 2	yes	level 3
196	32	3	2	1	3	2	62.5	10.71	28	4	0	0	14	33	5	0	0	Moderate PO	I'm not sure	I’m not sure	no	no	no	no	no	no	yes	level 1	level 1	level 2	level 2	level 2	yes	level 1
197	28	2	2	1	3	2	10.25	12.17	26	5	0	0	2	5	2	0	0	Moderate PO	no	no	no	no	no	no	no	no	no	level 1	level 1	level 1	level 1	level 2	yes	level 1
198	22	2	2	1	2	2	44.04	47.61	28	3	1	0	2	9	0	0	0	Moderate PO	no	no	no	no	no	no	I'm not sure	no	no	level 1	level 2	level 2	level 2	level 2	no	level 1
199	20	3	1	1	1	2	21.52	25.69	24	8	0	0	6	22	0	0	0	Moderate PO	I'm not sure	I’m not sure	no	no	no	no	no	no	no	level 2	level 2	level 2	level 2	level 2	yes	level 1
200	36	2	2	1	1	2	29.21	39.39	26	6	0	2	9	30	5	3	3	Severe PO	no	no	no	no	no	no	no	no	no	level 1	level 2	level 2	level 2	level 2	no	level 3
201	33	2	2	1	3	3	86	54	25	6	0	8	25	59	12	11	5	Severe PO	I'm not sure	I’m not sure	no	no	no	no	no	no	no	level 2	level 1	level 2	level 2	level 2	yes	level 1
202	33	2	1	1	1	1	81.81	99.24	22	9	11	4	7	16	34	31	15	Severe PO	yes	no	I’m not sure	yes	yes	yes	yes	yes	yes	level 2	level 1	level 1	level 2	level 2	yes	level 3
203	27	1	1	1	1	1	88.27	93.82	27	1	11	2	10	51	9	9	2	Severe PO	no	yes	I’m not sure	I’m not sure	yes	yes	I'm not sure	no	I’m not sure	level 1	level 1	level 2	level 2	level 2	no	level 3
204	27	1	1	3	1	2	94.64	98.8	28	2	9	3	20	47	16	12	6	Severe PO	yes	yes	yes	I’m not sure	I’m not sure	no	yes	yes	I’m not sure	level 2	level 3	level 2	level 2	level 2	no	level 3
205	35	2	1	3	1	1	75	94.69	22	9	5	4	16	40	11	6	5	Severe PO	no	yes	yes	yes	yes	yes	yes	no	no	level 1	level 1	level 1	level 2	level 2	yes	level 1
206	30	3	1	1	3	2	79.71	93.47	23	5	0	22	40	66	28	17	6	Severe PO	I'm not sure	yes	no	no	no	no	yes	yes	no	level 1	level 1	level 1	level 2	level 2	yes	level 2
207	38	3	2	1	3	2	31.81	89.39	22	10	0	0	1	3	30	18	2	Severe PO	I'm not sure	no	no	no	no	no	no	no	no	level 1	level 1	level 1	level 2	level 2	yes	level 2
208	38	3	2	1	3	2	82.67	88.67	25	6	0	26	56	83	38	36	21	Severe PO	yes	I’m not sure	I’m not sure	no	no	no	no	no	no	level 1	level 2	level 2	level 2	level 2	no	level 3
209	30	3	1	2	3	1	30.86	90.12	27	5	0	0	11	45	7	6	4	Severe PO	no	no	yes	no	no	no	no	no	no	level 1	level 2	level 2	level 2	level 2	yes	level 2
210	31	2	2	1	2	3	100	100	11	3	16	2	16	20	39	28	7	Severe PO	I'm not sure	yes	I’m not sure	I’m not sure	I’m not sure	I’m not sure	yes	no	no	level 1	level 1	level 1	level 2	level 2	no	level 2
211	40	2	2	2	1	2	81.48	100	27	1	11	0	4	12	24	18	5	Severe PO	no	yes	no	yes	no	yes	yes	no	no	level 1	level 1	level 2	level 2	level 2	no	level 3
212	30	2	2	1	3	3	75.3	93.45	28	2	0	14	39	74	28	27	8	Severe PO	yes	yes	no	no	no	no	yes	no	no	level 1	level 1	level 2	level 1	level 2	yes	level 2
213	36	3	2	1	3	2	48.8	92.26	28	3	0	17	50	56	28	10	3	Severe PO	I'm not sure	no	no	no	no	no	no	no	no	level 1	level 1	level 2	level 2	level 2	yes	level 2
214	32	2	1	1	3	3	22.43	44.23	26	6	9	10	26	36	35	30	4	Severe PO	no	no	no	no	no	no	I'm not sure	no	no	level 1	level 1	level 2	level 2	level 2	yes	level 2
215	35	2	2	1	3	1	11.9	100	7	25	0	3	10	15	25	17	5	Severe PO	I'm not sure	no	no	yes	no	yes	I'm not sure	no	no	level 1	level 1	level 2	level 2	level 2	yes	level 3

## Sheet: meta-data
Abbreviation	Description
ID	Identification number
Age	Age expressed in years
EducationClass	Level 1 = up to gymnasium; Level 2 = high-school; Level 3 = university education;
Residence	Living setting (1 = Rural; 2 = Urban)
Ethnicity	1 = Romanian, 2 = Hungarian, 3 = German, 4 = Other
Income	1 = ≤ 250€; 2 = 251-600€; 3 = ≥ 600€
Smoking	1 = Smoker; 2 = Nonsmoker; 3 = Exsmoker *Indicates n = 214
BOP%	Bleeding on probing score (%)
OHS%	Oral hygiene score (%)
TotalExamTeeth	Total Teeth Examined
NoMissingTeeth	Number of Missing Teeth
NoRR	Number of Residual Roots
NoPD>=6	Number of PD >=6
NoPD>=5	Number of PD >=5
NoPD>=4	Number of PD >=4
NoCAL>=3	Number of CAL >=3
NoCAL>=4	Number of CAL >=4
NoCAL>=6	Number of CAL >=6
Classification	Classification of Periodontal Status
I.1	Bleeding gums
I.2	Gum swelling
I.3	Visible roots
I.4	Tooth migration
I.5	Tooth mobility
I.6	Tooth loss
I.7	Halitosis
I.8	Previous periodontal diagnosis
I.9	Previous periodontal treatment
II.1	Toothbrushing frequency (level 1 = ≥ 2/d; level 2 = ≤ 1/d; d=day)
II.2	Toothbrush changing interval (level 1 = At 3 mo; level 2 = At 6 mo to 1y; level 3 = > 1y; mo = month, y = year)
II.3	Mouth wash (level 1 = ≥ 1/d; level 2 = < 1/d; d = day)
II.4	Dental floss (level 1 = ≥ 1/d; level 2 = < 1/d; d=day)
II.5	Interdental brush (level 1 = ≥ 1/d; level 2 = < 1/d; d=day )
II.6	Previous brushing instruction (yes; no)
II.7	Periodic dental check (level 1 = ≤ 6 mo; level 2 = annually; level 3 = > annually)
